# Supplementary material for: Amplicon-Based Multiregion Genomic Characterization of HIV-1 in a Tertiary-Care Hospital in Mexico: Antiretroviral Resistance Mutations and Subtype Diversity
Source: Int J Mol Sci. 2026 Jun 20;27(12):5571. doi: 10.3390/ijms27125571 (PMC13299566; doi:10.3390/ijms27125571)
Supplement: Supplementary file 1 [file ijms-27-05571-s001.zip]

Archive with 1 entries (1 files):
- ijms-4328691-supplementary.pdf
